# Supplementary material for: A generic approach to estimate airborne concentrations of substances released by indoor spray processes using a deterministic 2-box model
Source: Front Public Health. 2024 Feb 9;12:1329096. doi: 10.3389/fpubh.2024.1329096 (PMC10884264; doi:10.3389/fpubh.2024.1329096)
Supplement: Supplementary file 2 [file Table_1.xlsx]

## Sheet: BAuA data
scenario		Experiment	Use area	Description	f	fs	M	V	Ts	T	ventilation rate	VP class C1	VP class C2	MMD class	application type	Airborne fraction	RelFraction		scenario	Measured		Result generic			Generic Release fraction		Result refined generic (mean correction factor)					scenario	T/M = Ratio Modelled/Measured
BAuA report F2492							kg	m3	min	min	1/h								report	C1 mg/m3		C1 mg/m3	C2 mg/m3		C1 aerosol mg/m3		C1 aerosol mg/m3	C1 vapour mg/m3	C2 aerosol mg/m3	C2 vapour mg/m3		report	C1 generic	C1 refined generic	C1 generic release fraction
1	F1702	A1	antifouling	spraying on surface (floor??)	0.251	0.749	20	1200	10	10	10	1	2	fine	surface	0.3	0.01		1	15.1		6310	18800		63.1		1290	0	1340	12100		1	417.881	85.4305	4.17881
2		A2	antifouling	spraying on surface (floor??)	0.251	0.749	10	1200	8	8	10	1	2	fine	surface	0.3	0.01		2	30.8		3840	11500		38.4		792	0	835	7280		2	124.675	25.7143	1.24675
3		A3	antifouling	spraying on surface (floor??)	0.251	0.749	10	1200	7	7	10	1	2	fine	surface	0.3	0.01		3	22.1		4320	12900		43.2		895	0	954	8110		3	195.475	40.4977	1.95475
4		L1	pest control	surface (wall)	0.002	0.998	5	1500	17	17	0.6	1	3	coarse	surface	0.3	0.01		4	0.00291		9.03	4510		0.0903		1.97	0	57.5	4510		4	3103.09	676.976	31.0309
5		L2	pest control	surface (wall)	0.002	0.998	5	1500	11	11	0.6	1	3	coarse	surface	0.3	0.01		5	0.00484		12.3	6140		0.123		2.79	0	88.6	6140		5	2541.32	576.446	25.4132
6		L3	pest control	room (surface)	0.0008	0.9992	5	1200	10	10	0.6	1	3	coarse	surface	0.3	0.01		6	0.00597		5.61	7010		0.0561		1.26	0	97.7	7010		6	939.698	211.055	9.39698
7		L4	pest control	room (surface)	0.0008	0.9992	7	1200	14	14	0.6	1	3	coarse	surface	0.3	0.01		7	0.00957		6.23	7780		0.0623		1.35	0	98	7780		7	650.993	141.066	6.50993
8		L5	pest control	surface (room)	0.0064	0.9936	40	5000	103	103	0.6	1	3	coarse	surface	0.3	0.01		8	0.03902		43.5	6760		0.435		9.17	0	75.9	6760		8	1114.81	235.008	11.1481
9		L6	pest control	surface (room)	0.004	0.996	30	5000	88	88	0.6	1	3	coarse	surface	0.3	0.01		9	0.00869		22.8	5670		0.228		4.86	0	66.7	5670		9	2623.71	559.264	26.2371
10		L7	pest control	surface (room)	0.00025	0.99975	5	1500	14	14	0.6	1	3	coarse	surface	0.3	0.01		10	0.0047		1.29	5160		0.0129		0.287	0	69.9	5160		10	274.468	61.0638	2.74468
11		L8	pest control	surface (room)	0.00025	0.99975	5	1500	6	6	0.6	1	3	coarse	surface	0.3	0.01		11	0.00835		2.49	9960		0.0249		0.588	0	162	9960		11	298.204	70.4192	2.98204
12		L9	pest control	surface (room)	0.0004	0.9996	1	240	5	5	0.6	1	3	coarse	surface	0.3	0.01		12	0.0152		1.62	4050		0.0162		0.329	0	39.6	4050		12	106.579	21.6447	1.06579
14		T2	animal housing	room (surface)	0.002	0.998	200	750	39	39	1	1	3	fine	room	1	1		14	0.93		320	160000		320		199	0	3440	160000		14	344.086	213.978	344.086
16		T4	animal housing	room (surface)	0.002	0.998	410.459	750	60	60	1	1	3	fine	room	1	1		16	1.857		539	269000		539		324	0	4660	269000		16	290.253	174.475	290.253
18		H1	wood protection	room	0.073	0.927	50	210	17	17	0.6	1	3	coarse	room	1	1		18	7.535		10400	132000		10400		1440	0	3770	120000		18	1380.23	191.108	1380.23
19		H3	wood protection	room	0.0025	0.9975	25	210	10	10	0.6	1	3	coarse	room	1	1		19	0.695		206	82400		206		35.9	0	3410	71800		19	296.403	51.6547	296.403
20	F2366	AP3	disinfection worktops by hygiene specialist	table, hand-compression sprayer	0.001	0.999	0.0956	13.3	1	4.5	8	1	3	coarse	surface	0.3	0.01		20	0.00566		5.16	5150		0.0516		0.765	0	5.28	5150		20	911.661	135.159	9.11661
21		AP4	disinfection worktops by hygiene specialist	table, hand pump sprayer	0.001	0.999	0.0678	13.3	1.28333	4.45	8	1	3	fine	surface	0.3	0.1		21	0.03856		3.57	3560		0.357		0.53	0	3.76	3560		21	92.583	13.7448	9.2583
22		AP10	disinfection tabletops	table, hand pump sprayer	0.001	0.999	0.52	695.693	17	17	2.3	1	3	fine	surface	0.3	0.1		22	0.03832		0.61	609		0.061		0.124	0	6.04	609		22	15.9186	3.23591	1.59186
23		AP16	animal housing, chicken stable	room (surface), high pressure pump with spray lance, fan nozzle	0.00049	0.99951	270	6000	6	6	1	1	3	fine	room	1	1		23	0.141		231	472000		231		191	0	29100	472000		23	1638.3	1354.61	1638.3
24		AP17	animal housing, pig stable	room (surface), high pressure pump with spray lance, fan nozzle	0.00176	0.99824	100	310	5	5	1	1	3	fine	room	1	1		24	0.348		628	356000		628		439	0	13100	356000		24	1804.6	1261.49	1804.6
25		AP19	disinfection pool side	surface, pressure sprayer	0.00189	0.99811	38	10700	16	16	0.6	1	3	coarse	surface	0.3	0.01		25	0.03		48.1	25400		0.481		11.8	0	461	25400		25	1603.33	393.333	16.0333
26		AP26	pest control	surface treatment with an anti-mould product in a living room, all walls (extreme situation), pressure sprayer	0.02	0.98	5	56	12	12	0.6	1	3	coarse	surface	0.3	0.01		26	0.997		942	46100		9.42		155	0	94.9	46100		26	944.835	155.466	9.44835
27	F2137	M0	pest control, stored product protection	high-performance spraying device, hollow cone, wall line, bottom (< 0.5 m)	0.022	0.978	2.21	1337	4	4	0.6	1	2	coarse	surface	0.3	0.01		27	0.17		139	6200		1.39		29.3	0	482	3790		27	817.647	172.353	8.17647
28		M2	pest control, stored product protection	high-performance spraying device, hollow cone, wall, bottom (< 0.5 m)	0.022	0.978	4	1337	8	8	0.6	1	2	coarse	surface	0.3	0.01		28	0.629		142	6310		1.42		28.8	0	436	4130		28	225.755	45.787	2.25755
29		M3	pest control, stored product protection	high-performance spraying device, hollow cone,, wall (< 3 m)	0.022	0.978	2.15	1337	4.5	4.5	0.6	1	2	coarse	surface	0.3	0.01		29	1.446		123	5450		1.23		25.6	0	417	3360		29	85.0622	17.704	0.850622
30		M5	pest control, stored product protection	high-performance spraying device, hollow cone,, floor	0.022	0.978	2	1337	4	4	0.6	1	2	coarse	surface	0.3	0.01		30	0.509		126	5610		1.26		26.5	0	436	3430		30	247.544	52.0629	2.47544
31		M1	pest control, stored product protection	cold fogger, room	0.022	0.978	6	1337	12	12	0.6	1	2	coarse	room	1	1		31	16.367		157	7000		157		41.4	0	1340	2400		31	9.59247	2.52948	9.59247
32		RM2	pest control, stored product protection	thermal fogger, room	0.01	0.99	13	2800	8.25	8.25	0.6	1	3	coarse	room	1	1		32	9.523		180	17800		180		69.6	0	2100	11200		32	18.9016	7.30862	18.9016
33		RM3	pest control, stored product protection	thermal fogger, room	0.01	0.99	6	1250	8	8	0.6	1	3	coarse	room	1	1		33	10.101		98.4	9740		98.4		33.9	0	999	6600		33	9.74161	3.3561	9.74161
34		HS B	pest control, stored product protection	cold fogger, room	0.022	0.978	8.4	1337	40	40	1	1	2	coarse	room	1	1		34	25		102	4540		102		18.9	0	567	2280		34	4.08	0.756	4.08
35		HS C	pest control, stored product protection	thermal fogger, room	0.022	0.978	7	1337	35	35	1	1	2	fine	room	1	1		35	4		91.9	4080		91.9		55.5	0	586	3210		35	22.975	13.875	22.975
36		M4	pest control, stored product protection	spray can, room	0.022	0.978	0.75	1337	11.5	11.5	0.6	1	3	fine	room	1	1		36	12.323		20.3	902		20.3		15.1	0	41.6	902		36	1.64733	1.22535	1.64733
37		HS A	pest control, stored product protection	spray can, room	0.022	0.978	4.5	1337	14	14	1	1	3	fine	room	1	1		37	22		105	4670		105		77.2	0	205	4670		37	4.77273	3.50909	4.77273
																																number of entities	34	34	34
																																underestimation (% T< 0.5M)	0	0	0
																																accurate (% 10M>T> 0.5M)	0.147059	0.205882	0.617647
																																overestimation (% 100M>T> 10M)	0.147059	0.352941	0.205882
																																high overestimation (% T> 100M)	0.705882	0.441176	0.176471

## Sheet: BAuA data (2)
scenario		Experiment	Use area	Description	f	fs	M	V	Ts	T	ventilation rate	VP class C1	VP class C2	MMD class	application type	Airborne fraction	RelFraction		scenario	Measured		Generic 2-box spray model			Generic 2-box spray model release fraction		Refined generic 2-box spray model					scenario	T/M = Ratio Modelled/Measured
BAuA report F2492							kg	m3	min	min	1/h								report	C1 mg/m3		C1 mg/m3	C2 mg/m3		C1 aerosol mg/m3		C1 aerosol mg/m3	C1 vapour mg/m3	C2 aerosol mg/m3	C2 vapour mg/m3		report	C1 generic	C1 refined generic	C1 generic release fraction
14		T2	animal housing	room (surface)	0.002	0.998	200	750	39	39	1	1	3	fine	room	1	1		14	0.93		320	160000		320		199	0	3440	160000		14	344.086	213.978	344.086
16		T4	animal housing	room (surface)	0.002	0.998	410.459	750	60	60	1	1	3	fine	room	1	1		16	1.857		539	269000		539		324	0	4660	269000		16	290.253	174.475	290.253
18		H1	wood protection	room	0.073	0.927	50	210	17	17	0.6	1	3	coarse	room	1	1		18	7.535		10400	132000		10400		1440	0	3770	120000		18	1380.23	191.108	1380.23
19		H3	wood protection	room	0.0025	0.9975	25	210	10	10	0.6	1	3	coarse	room	1	1		19	0.695		206	82400		206		35.9	0	3410	71800		19	296.403	51.6547	296.403
23		AP16	animal housing, chicken stable	room (surface), high pressure pump with spray lance, fan nozzle	0.00049	0.99951	270	6000	6	6	1	1	3	fine	room	1	1		23	0.141		231	472000		231		191	0	29100	472000		23	1638.3	1354.61	1638.3
24		AP17	animal housing, pig stable	room (surface), high pressure pump with spray lance, fan nozzle	0.00176	0.99824	100	310	5	5	1	1	3	fine	room	1	1		24	0.348		628	356000		628		439	0	13100	356000		24	1804.6	1261.49	1804.6
																																number of entities	6	6	6
																																underestimation (% T< 0.5M)	0	0	0
																																accurate (% 10M>T> 0.5M)	0	0	0
																																overestimation (% 100M>T> 10M)	0	0.166667	0
																																high overestimation (% T> 100M)	1	0.833333	1
14b		T2	animal housing	room (surface)	0.002	0.998	200	750	39	39	1	1	3	fine	surface	0.3	0.01		14b	0.93		320	160000		3.2		59.6	0	1030	160000		14b	344.086	64.086	3.44086
16b		T4	animal housing	room (surface)	0.002	0.998	410.459	750	60	60	1	1	3	fine	surface	0.3	0.01		16b	1.857		539	269000		5.39		97.1	0	1400	269000		16b	290.253	52.2886	2.90253
18b		H1	wood protection	room	0.073	0.927	50	210	17	17	0.6	1	3	coarse	surface	0.3	0.01		18b	7.535		10400	132000		104		1820	0	568	132000		18b	1380.23	241.539	13.8023
19b		H3	wood protection	room	0.0025	0.9975	25	210	10	10	0.6	1	3	coarse	surface	0.3	0.01		19b	0.695		206	82400		2.06		38.1	0	505	82400		19b	296.403	54.8201	2.96403
23b		AP16	animal housing, chicken stable	room (surface), high pressure pump with spray lance, fan nozzle	0.00049	0.99951	270	6000	6	6	1	1	3	fine	surface	0.3	0.01		23b	0.141		231	472000		2.31		57.2	0	8740	472000		23b	1638.3	405.674	16.383
24b		AP17	animal housing, pig stable	room (surface), high pressure pump with spray lance, fan nozzle	0.00176	0.99824	100	310	5	5	1	1	3	fine	surface	0.3	0.01		24b	0.348		628	356000		6.28		132	0	3930	356000		24b	1804.6	379.31	18.046
																																number of entities	6	6	6
																																underestimation (% T< 0.5M)	0	0	0
																																accurate (% 10M>T> 0.5M)	0	0	0.5
																																overestimation (% 100M>T> 10M)	0	0.5	0.5
																																high overestimation (% T> 100M)	1	0.5	0

## Sheet: Model 2 Garrod (1998)
																				V =	100	m3						V =	1000	m3						V =	10000	m3						V =	100000	m3
scenario	job description		f	fs	M	V	Ts	T	ventilation rate	VP class C1	VP class C2	MMD class	application type	Airborne fraction	RelFraction		scenario	Measured		Result generic		Generic Release fraction	Result refined generic					Result generic		Generic Release fraction	Result refined generic					Result generic		Generic Release fraction	Result refined generic					Result generic		Generic Release fraction	Result refined generic
					kg	m3	min	min	1/h									C1 mg/m3		C1 mg/m3	C2 mg/m3	C1 aerosol mg/m3	C1 aerosol mg/m3	C1 vapour mg/m3	C2 aerosol mg/m3	C2 vapour mg/m3		C1 mg/m3	C2 mg/m3	C1 aerosol mg/m3	C1 aerosol mg/m3	C1 vapour mg/m3	C2 aerosol mg/m3	C2 vapour mg/m3		C1 mg/m3	C2 mg/m3	C1 aerosol mg/m3	C1 aerosol mg/m3	C1 vapour mg/m3	C2 aerosol mg/m3	C2 vapour mg/m3		C1 mg/m3	C2 mg/m3	C1 aerosol mg/m3	C1 aerosol mg/m3	C1 vapour mg/m3	C2 aerosol mg/m3
G1	masonry in main hall at community centre	spraying	0.0098	0.9902	18	??	35	35	0.6	1	3	fine	surface	0.3	0.01		G1	12.9		838	84700	8.38	135	0	128	84700		129	13000	1.29	24.9	0	102	13000		58.3	5890	0.583	13.9	0	99.1	5890		51.2	5170	0.512	12.8	0	98.8
G2	masonry in cellar at college	spraying	0.026	0.974	75	??	31	31	0.6	1	3	fine	surface	0.3	0.01		G2	#N/A		9450	354000	94.5	1530	0	580	354000		1510	56600	15.1	296	0	469	56600		717	26900	7.17	172	0	458	26900		638	23900	6.38	160	0	457
G3	pressure wash walls at mushroom farms	washing	0.0011	0.9989	500	??	18	18	0.6	1	3	fine	surface	0.3	0.01		G3	#N/A		2900	2630000	29	480	0	6260	2630000		565	513000	5.65	117	0	5470	513000		331	301000	3.31	81	0	5390	301000		308	280000	3.08	77.4	0	5380
G4	masonry in domestic living room	spraying	0.0264	0.9736	15	??	16	16	0.6	1	3	fine	surface	0.3	0.01		G4	#N/A		2130	78400	21.3	355	0	203	78400		435	16100	4.35	91.6	0	180	16100		266	9820	2.66	65.3	0	177	9820		249	9200	2.49	62.6	0	177
G5	masonry in domestic cottage	spraying downward	0.026	0.974	7	??	10	10	0.6	1	3	fine	surface	0.3	0.01		G5	21.4		1060	39800	10.6	183	0	145	39800		270	10100	2.7	59.5	0	134	10100		191	7150	1.91	47.2	0	132	7150		183	6850	1.83	46	0	132
G6	wash compost trays	washing ?	0.0097	0.9903	600	??	19	19	0.6	1	3	fine	surface	0.3	0.01		G6	#N/A		30400	3100000	304	5030	0	7100	3100000		5800	592000	58	1200	0	6170	592000		3340	341000	33.4	814	0	6080	341000		3090	316000	30.9	776	0	6070
G7	masonry in domestic living room	spraying downward	0.028	0.972	6.5	??	6	6	0.6	1	3	fine	surface	0.3	0.01		G7	1.5		1200	41500	12	215	0	216	41500		393	13600	3.93	90.3	0	205	13600		312	10800	3.12	77.8	0	204	10800		304	10600	3.04	76.5	0	204
G8	masonry in entrance hall of chapel		0.03	0.97	12	??	33	33	0.6	1	3	fine	surface	0.3	0.01		G8	0.13		1730	55800	17.3	279	0	87.9	55800		271	8760	2.71	52.6	0	70.4	8760		125	4050	1.25	30	0	68.6	4050		111	3580	1.11	27.7	0	68.5
G9	wood in farmhouse roof space		0.0013	0.9987	125	??	72	72	0.6	1	3	fine	surface	0.3	0.01		G9	0.22		671	515000	6.71	107	0	521	515000		87.4	67100	0.874	15.8	0	355	67100		29.1	22300	0.291	6.69	0	338	22300		23.2	17800	0.232	5.79	0	337
G10	wood floor, ceiling in mill conversion		0.0006	0.9994	100	??	46	46	0.6	1	3	fine	surface	0.3	0.01		G10	5.9		272	453000	2.72	43.6	0	582	453000		38.9	64800	0.389	7.31	0	438	64800		15.6	26000	0.156	3.69	0	423	26000		13.3	22200	0.133	3.33	0	422
G11	wood floor, ceiling in mill conversion		0.0004	0.9996	175	??	63	63	0.6	1	3	fine	surface	0.3	0.01		G11	4.9		298	744000	2.98	47.4	0	805	744000		39.8	99400	0.398	7.26	0	565	99400		14	34900	0.14	3.24	0	541	34900		11.4	28500	0.114	2.84	0	539
G12	masonry in church hall		0.096	0.904	20	??	19	19	0.6	1	3	fine	surface	0.3	0.01		G12	#N/A		10000	94500	100	1660	0	216	94500		1910	18000	19.1	395	0	188	18000		1100	10400	11	269	0	185	10400		1020	9600	10.2	256	0	185
G13	masonry in school renovation		0.0313	0.9687	75	??	65	65	0.6	1	3	fine	surface	0.3	0.01		G13	0.21		9920	307000	99.2	1580	0	327	307000		1320	40800	13.2	240	0	228	40800		457	14100	4.57	106	0	218	14100		371	11500	3.71	92.5	0	217
G14	masonry in art school renovation		0.0318	0.9682	75	??	70	70	0.6	1	3	fine	surface	0.3	0.01		G14	#N/A		9910	302000	99.1	1570	0	310	302000		1300	39500	13	235	0	212	39500		436	13300	4.36	101	0	202	13300		350	10700	3.5	87.3	0	201
G15	masonry in art school renovation		0.034	0.966	150	??	95	95	0.6	1	3	fine	surface	0.3	0.01		G15	3.61		19600	556000	196	3100	0	497	556000		2440	69300	24.4	431	0	316	69300		727	20700	7.27	165	0	298	20700		556	15800	5.56	138	0	296
G16	masonry in art school renovation		0.034	0.966	150	??	95	95	0.6	1	3	fine	surface	0.3	0.01		G16	0.18		19600	556000	196	3100	0	497	556000		2440	69300	24.4	431	0	316	69300		727	20700	7.27	165	0	298	20700		556	15800	5.56	138	0	296
G17	masonry in school renovation, different date		0.0292	0.9708	120	??	70	70	0.6	1	3	fine	surface	0.3	0.01		G17	#N/A		14600	484000	146	2310	0	497	484000		1910	63400	19.1	345	0	340	63400		641	21300	6.41	148	0	325	21300		515	17100	5.15	128	0	323
G18	wood floor in domestic premises	spraying downward	0.0002	0.9998	25	??	28	28	0.6	1	3	fine	surface	0.3	0.01		G18	0.08		24.6	123000	0.246	4	0	216	123000		4.07	20300	0.0407	0.805	0	177	20300		2.01	10100	0.0201	0.485	0	174	10100		1.81	9040	0.0181	0.453	0	173
G19	wood roof space, stairs, hall-domestic		0.0004	0.9996	35	??	28	28	0.6	1	3	fine	surface	0.3	0.01		G19	0.02		68.9	172000	0.689	11.2	0	302	172000		11.4	28500	0.114	2.25	0	248	28500		5.64	14100	0.0564	1.36	0	243	14100		5.06	12700	0.0506	1.27	0	243
G20	masonry, cellar wall, floor-domestic		0.0194	0.9806	50	??	23	23	0.6	1	3	fine	surface	0.3	0.01		G20	0.55		4920	249000	49.2	806	0	498	249000		872	44100	8.72	176	0	422	44100		467	23600	4.67	113	0	414	23600		426	21500	4.26	107	0	414
																					scenario	T/M = Ratio Modelled/Measured							scenario	T/M = Ratio Modelled/Measured							scenario	T/M = Ratio Modelled/Measured							scenario	T/M = Ratio Modelled/Measured
																						C1 generic	C1 refined generic	C1 generic release fraction						C1 generic	C1 refined generic	C1 generic release fraction						C1 generic	C1 refined generic	C1 generic release fraction						C1 generic	C1 refined generic	C1 generic release fraction
																					G1	64.9612	10.4651	0.649612					G1	10	1.93023	0.1					G1	4.51938	1.07752	0.0451938					G1	3.96899	0.992248	0.0396899
																					G2								G2								G2								G2
																					G3								G3								G3								G3
																					G4								G4								G4								G4
																					G5	49.5327	8.5514	0.495327					G5	12.6168	2.78037	0.126168					G5	8.92523	2.20561	0.0892523					G5	8.5514	2.14953	0.085514
																					G6								G6								G6								G6
																					G7	800	143.333	8					G7	262	60.2	2.62					G7	208	51.8667	2.08					G7	202.667	51	2.02667
																					G8	13307.7	2146.15	133.077					G8	2084.62	404.615	20.8462					G8	961.538	230.769	9.61538					G8	853.846	213.077	8.53846
																					G9	3050	486.364	30.5					G9	397.273	71.8182	3.97273					G9	132.273	30.4091	1.32273					G9	105.455	26.3182	1.05455
																					G10	46.1017	7.38983	0.461017					G10	6.59322	1.23898	0.0659322					G10	2.64407	0.625424	0.0264407					G10	2.25424	0.564407	0.0225424
																					G11	60.8163	9.67347	0.608163					G11	8.12245	1.48163	0.0812245					G11	2.85714	0.661224	0.0285714					G11	2.32653	0.579592	0.0232653
																					G12								G12								G12								G12
																					G13	47238.1	7523.81	472.381					G13	6285.71	1142.86	62.8571					G13	2176.19	504.762	21.7619					G13	1766.67	440.476	17.6667
																					G14								G14								G14								G14
																					G15	5429.36	858.726	54.2936					G15	675.9	119.391	6.759					G15	201.385	45.7064	2.01385					G15	154.017	38.2271	1.54017
																					G16	108889	17222.2	1088.89					G16	13555.6	2394.44	135.556					G16	4038.89	916.667	40.3889					G16	3088.89	766.667	30.8889
																					G17								G17								G17								G17
																					G18	307.5	50	3.075					G18	50.875	10.0625	0.50875					G18	25.125	6.0625	0.25125					G18	22.625	5.6625	0.22625
																					G19	3445	560	34.45					G19	570	112.5	5.7					G19	282	68	2.82					G19	253	63.5	2.53
																					G20	8945.45	1465.45	89.4545					G20	1585.45	320	15.8545					G20	849.091	205.455	8.49091					G20	774.545	194.545	7.74545
																					number of entities	13	13	13					number of entities	13	13	13					number of entities	13	13	13					number of entities	13	13	13
																					underestimation (% T< 0.5M)	0	0	0.153846					underestimation (% T< 0.5M)	0	0	0.307692					underestimation (% T< 0.5M)	0	0	0.384615					underestimation (% T< 0.5M)	0	0	0.384615
																					accurate (% 10M>T> 0.5M)	0	0.230769	0.307692					accurate (% 10M>T> 0.5M)	0.153846	0.307692	0.384615					accurate (% 10M>T> 0.5M)	0.307692	0.384615	0.461538					accurate (% 10M>T> 0.5M)	0.307692	0.384615	0.461538
																					overestimation (% 100M>T> 10M)	0.307692	0.153846	0.307692					overestimation (% 100M>T> 10M)	0.230769	0.230769	0.230769					overestimation (% 100M>T> 10M)	0.0769231	0.307692	0.153846					overestimation (% 100M>T> 10M)	0.0769231	0.307692	0.153846
																					high overestimation (% T> 100M)	0.692308	0.615385	0.230769					high overestimation (% T> 100M)	0.615385	0.461538	0.0769231					high overestimation (% T> 100M)	0.615385	0.307692	0					high overestimation (% T> 100M)	0.615385	0.307692	0
[truncated: 1 more columns]

## Sheet: Model 10 TNO (2002) V3806
scenario	Use area	Work area	f	fs	M	V	Ts	T	ventilation rate	VP class C1	VP class C2	MMD class	application type	Airborne fraction	RelFraction		scenario	Measured		Result generic			Generic Release fraction			Result refined generic					scenario	T/M = Ratio Modelled/Measured
					kg	m3	min	min	1/h						for surface			C1 mg/m3		C1 mg/m3	C2 mg/m3		C1 aerosol mg/m3			C1 aerosol mg/m3	C1 vapour mg/m3	C2 aerosol mg/m3	C2 vapour mg/m3			C1 generic	C1 refined generic	C1 generic release fraction
TNO 1	Pest control	Private home	0.000375	0.999625	4.5	192	113	113	0.6	1	3	coarse	surface	0.3	0.01		TNO 1	0.002075		3.27	8710		0.0327			0.523	0	10.8	8710		TNO 1	1575.9	252.048	15.759
TNO 2	Pest control	Private home	0.000735	0.999265	5	237	90	90	0.6	1	3	coarse	surface	0.3	0.01		TNO 2	0.00106		6.28	8530		0.0628			1.02	0	13.7	8530		TNO 2	5924.53	962.264	59.2453
TNO 3	Pest control	Private home, Restaurant	0.000212	0.999788	15	3000	113	113	0.6	1	3	coarse	surface	0.3	0.01		TNO 3	0.002078		0.657	3100		0.00657			0.129	0	26.4	3100		TNO 3	316.169	62.0789	3.16169
TNO 4	Pest control	Private home	0.000542	0.999458	7	420	93	93	0.6	1	3	coarse	surface	0.3	0.01		TNO 4	0.013438		3.8	7000		0.038			0.63	0	16.9	7000		TNO 4	282.78	46.882	2.8278
TNO 5	Pest control	Chicken stable	0.000591	0.999409	50	5100	80	80	0	1	3	fine	room	1	1		TNO 5	0.341452		6.59	11100		6.59			4.6	0	410	11100		TNO 5	19.2999	13.4719	19.2999
TNO 6	Pest control	Workshop (factory)	0.000487	0.999513	6	878	118	118	10	1	3	coarse	surface	0.3	0.01		TNO 6	0.003378		0.408	838		0.00408			0.0874	0	9.98	838		TNO 6	120.782	25.8733	1.20782
TNO 7	Pest control	Laboratory	0.000206	0.999794	6	548	110	110	10	1	3	coarse	surface	0.3	0.01		TNO 7	0.00094		0.229	1110		0.00229			0.0464	0	10.8	1110		TNO 7	243.617	49.3617	2.43617
TNO 8	Pest control	Transit store, 14.1 °C	0.000999	0.999001	15	25000	163	163	10	1	3	coarse	surface	0.3	0.01		TNO 8	0.001497		0.941	941		0.00941			0.235	0	17.8	941		TNO 8	628.591	156.981	6.28591
TNO 9	Pest control	Transit store, 14.1 °C	0.000444	0.999556	15	25000	159	159	10	1	3	coarse	surface	0.3	0.01		TNO 9	0.001091		0.429	965		0.00429			0.107	0	18.3	965		TNO 9	393.217	98.0752	3.93217
TNO 10	Pest control	Private home, at 7.5 °C !	0.000269	0.999731	50	636	53	53	0	1	3	fine	surface	0.3	0.01		TNO 10	0.065055		13.1	48700		0.131			2.28	0	198	48700		TNO 10	201.368	35.0473	2.01368
TNO 11	Pest control	Transit store	0.000152	0.999848	10	40728	80	80	10	1	3	coarse	surface	0.3	0.01		TNO 11	0.000557		0.193	1270		0.00193			0.0483	0	24.3	1270		TNO 11	346.499	86.7145	3.46499
TNO 12	Pest control	Transit store	0.000241	0.999759	5	28008	37	37	10	1	3	coarse	surface	0.3	0.01		TNO 12	0.000303		0.332	1380		0.00332			0.0829	0	26.2	1380		TNO 12	1095.71	273.597	10.9571
TNO 13	Pest control	Private home	0.000558	0.999442	10	582	94	94	0	1	3	coarse	surface	0.3	0.01		TNO 13	0.009079		5.39	9650		0.0539			0.895	0	23.8	9650		TNO 13	593.678	98.5791	5.93678
TNO 14	Pest control	Private home	0.000771	0.999229	7	582	85	85	0	1	3	coarse	surface	0.3	0.01		TNO 14	0.011855		5.27	6830		0.0527			0.881	0	18.2	6830		TNO 14	444.538	74.3146	4.44538
TNO 15	Pest control	Restaurant	0.00018	0.99982	8	616	42	42	0.6	1	3	coarse	surface	0.3	0.01		TNO 15	0.000953		1.36	7580		0.0136			0.245	0	39.1	7580		TNO 15	1427.07	257.083	14.2707
TNO 16	Pest control	Private home, Restaurant	0.00019	0.99981	8	743	52	52	0.6	1	3	coarse	surface	0.3	0.01		TNO 16	0.00052		1.16	6100		0.0116			0.208	0	31.5	6100		TNO 16	2230.77	400	22.3077
																															number of entities	16	16	16
																															underestimation (% T< 0.5M)	0	0	0
																															accurate (% 10M>T> 0.5M)	0	0	0.625
																															overestimation (% 100M>T> 10M)	0.0625	0.625	0.375
																															high overestimation (% T> 100M)	0.9375	0.375	0

## Sheet: Berger-Preiss (2009)
scenario		Experiment		f	fs	M	V	Ts	T	ventilation rate	MMD class	Airborne fraction	VP class C1	VP class C2	application type			scenario	Measured		Result generic			Generic Release fraction		Result refined generic (mean correction factor)					scenario	T/M = Ratio Modelled/Measured
BAuA report F2492						kg	m3	min	min	1/h						RelFraction		report	C1 mg/m3		C1 mg/m3	C2 mg/m3		C1 aerosol mg/m3		C1 aerosol mg/m3	C1 vapour mg/m3	C2 aerosol mg/m3	C2 vapour mg/m3		report	C1 generic	C1 refined generic	C1 generic release fraction
42	Berger-Preiß (2009)	S1(A)	model room	0.0006	0.9994	0.0238	40	0.333333	3	0.6	fine	1	1	3	room	1		42	0.0856		0.38	633		0.38		0.199	0	5.56	633		42	4.43925	2.32477	4.43925
43		S2(A)	model room	0.0006	0.9994	0.1144	40	2	5	0.6	fine	1	1	3	room	1		43	0.3062		1.48	2470		1.48		0.76	0	16.5	2470		43	4.83344	2.48204	4.83344
44		S3(A)	model room	0.0006	0.9994	0.1144	40	2	60	0.6	fine	1	1	3	room	1		44	0.1768		1.29	2140		1.29		0.621	0	2.9	2140		44	7.29638	3.51244	7.29638
45		S1(B)	model room	0.01	0.99	0.0114	40	0.166667	2.2	0.6	fine	1	1	3	room	1		45	2.122		3.23	320		3.23		1.74	0	3.53	320		45	1.52215	0.819981	1.52215
46		S2(B)	model room	0.01	0.99	0.1103	40	2	5	0.6	fine	1	1	3	room	1		46	8.014		23.8	2360		23.8		12.2	0	15.8	2360		46	2.9698	1.52234	2.9698
47		S3(B)	model room	0.01	0.99	0.1103	40	2	60	0.6	fine	1	1	3	room	1		47	4.518		20.7	2050		20.7		9.98	0	2.77	2050		47	4.58167	2.20894	4.58167
48		S1(BN)	model room	0.0015	0.9985	0.0163	40	0.166667	3	0.6	fine	1	1	3	room	1		48	0.1445		0.667	444		0.667		0.349	0	3.81	444		48	4.61592	2.41522	4.61592
49		S2(BN)	model room	0.0015	0.9985	0.1892	40	2	5	0.6	fine	1	1	3	room	1		49	1.416		6.13	4080		6.13		3.14	0	27.3	4080		49	4.3291	2.21751	4.3291
50		S3(BN )	model room	0.0015	0.9985	0.1892	40	2	60	0.6	fine	1	1	3	room	1		50	0.5383		5.32	3540		5.32		2.57	0	4.79	3540		50	9.88296	4.77429	9.88296
51		S1(P)	model room	0.01	0.99	0.0198	40	0.166667	3	0.6	fine	1	1	3	room	1		51	1.467		5.4	535		5.4		2.83	0	4.59	535		51	3.68098	1.92911	3.68098
52		S2(P)	model room	0.01	0.99	0.1624	40	2	5	0.6	fine	1	1	3	room	1		52	5.92		35.1	3470		35.1		18	0	23.3	3470		52	5.92905	3.04054	5.92905
53		S3(P)	model room	0.01	0.99	0.1624	40	2	60	0.6	fine	1	1	3	room	1		53	2.466		30.4	3010		30.4		14.7	0	4.07	3010		53	12.3277	5.96107	12.3277
54		S1(C)	model room	0.005	0.995	0.0095	40	0.166667	2.2	0.6	fine	1	1	3	room	1		54	0.8455		1.35	268		1.35		0.723	0	2.96	268		54	1.59669	0.855115	1.59669
55		S2(C)	model room	0.005	0.995	0.0892	40	2	5	0.6	fine	1	1	3	room	1		55	3.444		9.63	1920		9.63		4.94	0	12.8	1920		55	2.79617	1.43438	2.79617
56		S3(C)	model room	0.005	0.995	0.0916	40	2	60	0.6	fine	1	1	3	room	1		56	2.036		8.58	1710		8.58		4.14	0	2.31	1710		56	4.21415	2.0334	4.21415
																															number of entities	15	15	15
																															underestimation (% T< 0.5M)	0	0	0
																															accurate (% 10M>T> 0.5M)	0.933333	1	0.933333
																															overestimation (% 100M>T> 10M)	0.0666667	0	0.0666667
																															high overestimation (% T> 100M)	0	0	0
